# Supplementary material for: Predictors of Psychological Well-Being and Quality of Life in Patients with Hypertension: A Longitudinal Study
Source: Healthcare (Basel). 2024 Mar 9;12(6):621. doi: 10.3390/healthcare12060621 (PMC10969819; doi:10.3390/healthcare12060621)
Supplement: Supplementary file 1 [file healthcare-12-00621-s001.zip]

Archive with 1 entries (1 files):
- healthcare-2827009-supplementary.pdf
